# Supplementary material for: Transcriptomic and Hormonal Analyses Reveal that YUC-Mediated Auxin Biogenesis Is Involved in Shoot Regeneration from Rhizome in Cymbidium
Source: Front Plant Sci. 2017 Oct 27;8:1866. doi: 10.3389/fpls.2017.01866 (PMC5664085; doi:10.3389/fpls.2017.01866)
Supplement: Supplementary file 4 [file Table_4.xlsx]

## Sheet: Subset1290
TABLE S4 | Gene ontology classification enrichment of DEGs from subset 1,290 and subset 1,663.
Cellular Component
Gene Ontology term	Cluster frequency	Genome frequency of use	P-value
cell wall (GO:0005618)	12 out of 125 genes, 9.6%	158 out of 8377 genes, 1.9%	3.74016e-06
cell periphery (GO:0071944)	19 out of 125 genes, 15.2%	519 out of 8377 genes, 6.2%	0.000229711
external encapsulating structure (GO:0030312)	15 out of 125 genes, 12.0%	434 out of 8377 genes, 5.2%	0.00195237
Molecular Function
Gene Ontology term	Cluster frequency	Genome frequency of use	P-value
auxin transmembrane transporter activity (GO:0080161)	3 out of 179 genes, 1.7%	13 out of 10184 genes, 0.1%	0.00134127
cellulose synthase activity (GO:0016759)	4 out of 179 genes, 2.2%	35 out of 10184 genes, 0.3%	0.00315766
nucleic acid binding transcription factor activity (GO:0001071)	11 out of 179 genes, 6.1%	238 out of 10184 genes, 2.3%	0.00318248
inositol bisphosphate phosphatase activity (GO:0016312)	1 out of 179 genes, 0.6%	1 out of 10184 genes, 0.01%	0.0175766
molybdate ion transmembrane transporter activity (GO:0015098)	1 out of 179 genes, 0.6%	1 out of 10184 genes, 0.01%	0.0175766
acid-amino acid ligase activity (GO:0016881)	2 out of 179 genes, 1.1%	12 out of 10184 genes, 0.1%	0.0180601
kinase activity (GO:0016301)	25 out of 179 genes, 14.0%	931 out of 10184 genes, 9.1%	0.0211277
hydrolase activity, acting on glycosyl bonds (GO:0016798)	9 out of 179 genes, 5.0%	239 out of 10184 genes, 2.3%	0.0251907
heat shock protein binding (GO:0031072)	1 out of 179 genes, 0.6%	2 out of 10184 genes, 0.02%	0.0348459
efflux transmembrane transporter activity (GO:0015562)	2 out of 179 genes, 1.1%	17 out of 10184 genes, 0.2%	0.0351426
protein kinase activity (GO:0004672)	18 out of 179 genes, 10.0%	649 out of 10184 genes, 6.4%	0.0363545
transferase activity, transferring hexosyl groups (GO:0016758)	7 out of 179 genes, 3.9%	186 out of 10184 genes, 1.8%	0.0458013
Biological Process
Gene Ontology term	Cluster frequency	Genome frequency of use	P-value
response to auxin (GO:0009733)	4 out of 162 genes, 2.5%	25 out of 9656 genes, 0.3%	0.000733472
response to stimulus (GO:0050896)	70 out of 162 genes, 43.2%	3015 out of 9269 genes, 31.2%	0.000796314
auxin-activated signaling pathway (GO:0009734)	3 out of 162 genes, 1.9%	14 out of 9269 genes, 0.1%	0.00147282
cellular response to auxin stimulus (GO:0071365)	3 out of 162 genes, 1.9%	14 out of 9269 genes, 0.1%	0.00147282
hormone transport (GO:0009914)	5 out of 162 genes, 3.1%	54 out of 9269 genes, 0.6%	0.00203622
response to organic substance (GO:0010033)	23 out of 162 genes, 14.2%	742 out of 9269 genes, 7.7%	0.00296789
response to endogenous stimulus (GO:0009719)	18 out of 162 genes, 11.1%	536 out of 9269 genes, 5.6%	0.00375786
response to external stimulus (GO:0009605)	21 out of 162 genes, 13.0%	688 out of 9269 genes, 7.1%	0.00540094
response to hormone (GO:0009725)	16 out of 162 genes, 9.9%	474 out of 9269 genes, 4.9%	0.00593409
phytoalexin metabolic process (GO:0052314)	2 out of 162 genes, 1.2%	8 out of 9269 genes, 0.1%	0.00732984
phytoalexin biosynthetic process (GO:0052315)	2 out of 162 genes, 1.2%	8 out of 9269 genes, 0.1%	0.00732984
indole phytoalexin metabolic process (GO:0046217)	2 out of 162 genes, 1.2%	8 out of 9269 genes, 0.1%	0.00732984
toxin biosynthetic process (GO:0009403)	2 out of 162 genes, 1.2%	8 out of 9269 genes, 0.1%	0.00732984
indole-containing compound biosynthetic process (GO:0042435)	2 out of 162 genes, 1.2%	8 out of 9269 genes, 0.1%	0.00732984
indole phytoalexin biosynthetic process (GO:0009700)	2 out of 162 genes, 1.2%	8 out of 9269 genes, 0.1%	0.00732984
positive regulation of biological process (GO:0048518)	6 out of 162 genes, 3.7%	106 out of 9269 genes, 1.1%	0.00873622
auxin transport (GO:0060918)	4 out of 162 genes, 2.5%	52 out of 9269 genes, 0.5%	0.0110633
sesquiterpenoid metabolic process (GO:0006714)	3 out of 162 genes, 1.9%	28 out of 9269 genes, 0.3%	0.0111646
response to symbiont (GO:0009608)	2 out of 162 genes, 1.2%	10 out of 9269 genes, 0.1%	0.0115234
lipid biosynthetic process (GO:0008610)	8 out of 162 genes, 4.9%	187 out of 9269 genes, 1.9%	0.0133992
positive regulation of metabolic process (GO:0009893)	4 out of 162 genes, 2.5%	58 out of 9269 genes, 0.6%	0.0160526
short-day photoperiodism, flowering (GO:0048575)	1 out of 162 genes, 0.6%	1 out of 9269 genes, 0.01%	0.0167771
auxin polar transport (GO:0009926)	2 out of 162 genes, 1.2%	13 out of 9269 genes, 0.1%	0.019327
response to chemical (GO:0042221)	35 out of 162 genes, 21.6%	1485 out of 9269 genes, 15.4%	0.020921
indole-containing compound metabolic process (GO:0042430)	3 out of 162 genes, 1.9%	36 out of 9269 genes, 0.4%	0.0220792
sesquiterpenoid biosynthetic process (GO:0016106)	2 out of 162 genes, 1.2%	14 out of 9269 genes, 0.1%	0.0223027
regulation of hormone levels (GO:0010817)	5 out of 162 genes, 3.1%	103 out of 9269 genes, 1.1%	0.029383
post-embryonic plant organ development (GO:0090696)	3 out of 162 genes, 1.5%	41 out of 9269 genes, 0.4%	0.0310318
developmental cell growth (GO:0048588)	4 out of 162 genes, 2.5%	72 out of 9269 genes, 0.7%	0.032556
positive regulation of phosphorus metabolic process (GO:0010562)	3 out of 162 genes, 1.9%	42 out of 9269 genes, 0.4%	0.0330186
positive regulation of phosphorylation (GO:0042327)	3 out of 162 genes, 1.9%	42 out of 9269 genes, 0.4%	0.0330186
positive regulation of phosphate metabolic process (GO:0045937)	3 out of 162 genes, 1.9%	42 out of 9269 genes, 0.4%	0.0330186
positive regulation of protein phosphorylation (GO:0001934)	3 out of 162 genes, 1.9%	42 out of 9269 genes, 0.4%	0.0330186
histone demethylation (GO:0016577)	1 out of 162 genes, 0.6%	2 out of 9269 genes, 0.02%	0.0332745
demethylation (GO:0070988)	1 out of 162 genes, 0.6%	2 out of 9269 genes, 0.02%	0.0332745
protein demethylation (GO:0006482)	1 out of 162 genes, 0.6%	2 out of 9269 genes, 0.02%	0.0332745
phyllotactic patterning (GO:0060771)	1 out of 162 genes, 0.6%	2 out of 9269 genes, 0.02%	0.0332745
water homeostasis (GO:0030104)	1 out of 162 genes, 0.6%	2 out of 9269 genes, 0.02%	0.0332745
histone lysine demethylation (GO:0070076)	1 out of 162 genes, 0.6%	2 out of 9269 genes, 0.02%	0.0332745
water transport (GO:0006833)	1 out of 162 genes, 0.6%	2 out of 9269 genes, 0.02%	0.0332745
radial pattern formation (GO:0009956)	1 out of 162 genes, 0.6%	2 out of 9269 genes, 0.02%	0.0332745
positive regulation of protein metabolic process(GO:0051247)	3 out of 162 genes, 1.9%	43 out of 9269 genes, 0.4%	0.0350702
positive regulation of cellular protein metabolic process (GO:0032270)	3 out of 162 genes, 1.9%	43 out of 9269 genes, 0.4%	0.0350702
positive regulation of protein modification process (GO:0031401)	3 out of 162 genes, 1.9%	43 out of 9269 genes, 0.4%	0.0350702
tertiary alcohol metabolic process (GO:1902644)	2 out of 162 genes, 1.2%	19 out of 9269 genes, 0.2%	0.0396863
apocarotenoid metabolic process (GO:0043288)	2 out of 162 genes, 1.2%	19 out of 9269 genes, 0.2%	0.0396863
abscisic acid metabolic process (GO:0009687)	2 out of 162 genes, 1.2%	19 out of 9269 genes, 0.2%	0.0396863
cell wall organization or biogenesis (GO:0071554)	7 out of 162 genes, 4.3%	190 out of 9269 genes, 2.0%	0.0407975
positive regulation of macromolecule metabolic process (GO:0010604)	3 out of 162 genes, 1.9%	47 out of 9269 genes, 0.5%	0.0439173
positive regulation of cellular metabolic process (GO:0031325)	3 out of 162 genes, 1.9%	49 out of 9269 genes, 0.5%	0.0487189
purine nucleobase salvage (GO:0043096)	1 out of 162 genes, 0.6%	3 out of 9269 genes, 0.03%	0.0494967
cytoplasmic mRNA processing body assembly (GO:0033962)	1 out of 162 genes, 0.6%	3 out of 9269 genes, 0.03%	0.0494967
phosphatidylcholine metabolic process (GO:0046470)	1 out of 162 genes, 0.6%	3 out of 9269 genes, 0.03%	0.0494967
short-day photoperiodism (GO:0048572)	1 out of 162 genes, 0.6%	3 out of 9269 genes, 0.03%	0.0494967
phosphatidylcholine biosynthetic process (GO:0006656)	1 out of 162 genes, 0.6%	3 out of 9269 genes, 0.03%	0.0494967
purine nucleobase biosynthetic process (GO:0009113)	1 out of 162 genes, 0.6%	3 out of 9269 genes, 0.03%	0.0494967

## Sheet: Subset1663
TABLE S4 | Gene ontology classification enrichment of DEGs from subset 1,290 and subset 1,663.
Cellular Component
Gene Ontology term	Cluster frequency	Genome frequency of use	P-value
thylakoid part (GO:0044436)	10 out of 204 genes, 4.9%	76 out of 8377 genes, 0.9%	1.38441e-05
plastid thylakoid (GO:0031976)	16 out of 204 genes, 7.8%	221 out of 8377 genes, 2.6%	9.29027e-05
organelle subcompartment (GO:0031984)	16 out of 204 genes, 7.8%	235 out of 8377 genes, 2.8%	0.000190178
thylakoid (GO:0009579)	16 out of 204 genes, 7.8%	249 out of 8377 genes, 3.0%	0.000366386
photosynthetic membrane (GO:0034357)	6 out of 204 genes, 2.9%	49 out of 8377 genes, 0.6%	0.00113187
photosystem (GO:0009521)	5 out of 204 genes, 2.5%	38 out of 8377 genes, 0.5%	0.00212829
plastid (GO:0009536)	53 out of 204 genes, 26.0%	1514 out of 8377 genes, 18.1%	0.00283295
plastid part (GO:0044435)	30 out of 204 genes, 14.7%	756 out of 8377 genes, 9.0%	0.00496786
plastid stroma (GO:0009532)	18 out of 204 genes, 8.8%	387 out of 8377 genes, 4.6%	0.00622755
ribosome (GO:0005840)	13 out of 204 genes, 6.4%	267 out of 8377 genes, 3.2%	0.0134051
chloroplast thylakoid (GO:0009534)	9 out of 204 genes, 4.4%	157 out of 8377 genes, 1.9%	0.0143893
extracellular region (GO:0005576)	14 out of 204 genes, 6.9%	306 out of 8377 genes, 3.7%	0.0172395
non-membrane-bounded organelle (GO:0043228)	21 out of 204 genes, 10.3%	557 out of 8377 genes, 6.6%	0.0298436
intracellular non-membrane-bounded organelle (GO:0043232)	21 out of 204 genes, 10.3%	557 out of 8377 genes, 6.6%	0.0298436
chloroplast part (GO:0044434)	10 out of 204 genes, 4.9%	209 out of 8377 genes, 2.5%	0.0314906
intracellular ribonucleoprotein complex (GO:0030529)	16 out of 204 genes, 7.8%	397 out of 8377 genes, 4.7%	0.0326504
ribonucleoprotein complex (GO:1990904)	16 out of 204 genes, 7.8%	397 out of 8377 genes, 4.7%	0.0326504
membrane protein complex (GO:0098796)	6 out of 204 genes, 2.9%	102 out of 8377 genes, 1.2%	0.0379399
chromatin (GO:0000785)	4 out of 204 genes, 2.0%	53 out of 8377 genes, 0.6%	0.0395685
chloroplast (GO:0009507)	10 out of 204 genes, 4.9%	221 out of 8377 genes, 2.6%	0.0434905
mitochondrial proton-transporting ATP synthase complex, catalytic core F(1) (GO:0000275)	1 out of 204 genes, 0.5%	2 out of 8377 genes, 0.02%	0.0481146
proton-transporting ATP synthase complex, catalytic core F(1) (GO:0045261)	1 out of 204 genes, 0.5%	2 out of 8377 genes, 0.02%	0.0481146
Molecular Function
Gene Ontology term	Cluster frequency	Genome frequency of use	Corrected P-value
oxidoreductase activity (GO:0016491)	45 out of 257 genes, 17.5%	1026 out of 10184 genes, 10.1%	0.000149386
oxidoreductase activity, acting on NAD(P)H, quinone or similar compound as acceptor (GO:0016655)	6 out of 257 genes, 2.3%	35 out of 10184 genes, 0.3%	0.000213766
NADH dehydrogenase activity (GO:0003954)	5 out of 257 genes, 1.9%	24 out of 10184 genes, 0.2%	0.000282326
NADH dehydrogenase (quinone) activity (GO:0050136)	5 out of 257 genes, 1.9%	24 out of 10184 genes, 0.2%	0.000282326
carbon-carbon lyase activity (GO:0016830)	8 out of 257 genes, 3.1%	74 out of 10184 genes, 0.7%	0.000526999
aldehyde-lyase activity (GO:0016832)	4 out of 257 genes, 1.6%	17 out of 10184 genes, 0.2%	0.000727544
catalytic activity (GO:0003824)	183 out of 257 genes, 71.2%	6324 out of 10184 genes, 62.1%	0.00121145
oxidoreductase activity, acting on NAD(P)H (GO:0016651)	6 out of 257 genes, 2.7%	57 out of 10184 genes, 0.6%	0.00300968
cofactor binding (GO:0048037)	7 out of 257 genes, 2.3%	78 out of 10184 genes, 0.8%	0.00345282
hydrolase activity, acting on carbon-nitrogen (but not peptide) bonds, in linear amidines (GO:0016813)	2 out of 257 genes, 0.8%	4 out of 10184 genes, 0.04%	0.00368062
tetrapyrrole binding (GO:0046906)	10 out of 257 genes, 3.9%	157 out of 10184 genes, 1.5%	0.0064079
GDP-dissociation inhibitor activity (GO:0005092)	2 out of 257 genes, 0.8%	6 out of 10184 genes, 0.1%	0.0088984
lyase activity (GO:0016829)	12 out of 257 genes, 4.7%	221 out of 10184 genes, 2.2%	0.0102493
oxidoreductase activity, acting on paired donors, with incorporation or reduction of molecular oxygen (GO:0016705)	9 out of 257 genes, 3.5%	151 out of 10184 genes, 1.5%	0.0142454
phospholipase C activity (GO:0004629)	2 out of 257 genes, 0.8%	8 out of 10184 genes, 0.1%	0.0160654
electron carrier activity (GO:0009055)	3 out of 257 genes, 1.2%	23 out of 10184 genes, 0.2%	0.0193719
transferase activity, transferring aldehyde or ketonic groups (GO:0016744)	2 out of 257 genes, 0.8%	9 out of 10184 genes, 0.1%	0.0203149
carbon-sulfur lyase activity (GO:0016846)	2 out of 257 genes, 0.8%	10 out of 10184 genes, 0.1%	0.0249758
purine nucleobase transmembrane transporter activity (GO:0005345)	1 out of 257 genes, 0.4%	1 out of 10184 genes, 0.01%	0.0252357
pyrimidine nucleobase transmembrane transporter activity (GO:0005350)	1 out of 257 genes, 0.4%	1 out of 10184 genes, 0.01%	0.0252357
pentose transmembrane transporter activity (GO:0015146)	1 out of 257 genes, 0.4%	1 out of 10184 genes, 0.01%	0.0252357
GTP cyclohydrolase activity (GO:0003933)	1 out of 257 genes, 0.4%	1 out of 10184 genes, 0.01%	0.0252357
uracil transmembrane transporter activity (GO:0015210)	1 out of 257 genes, 0.4%	1 out of 10184 genes, 0.01%	0.0252357
carboxylic ester hydrolase activity (GO:0052689)	4 out of 257 genes, 1.6%	46 out of 10184 genes, 0.5%	0.0282296
oxidoreductase activity, acting on paired donors, with incorporation or reduction of molecular oxygen, 2-oxoglutarate as one donor, and incorporation of one atom each of oxygen into both donors (GO:0016706)	3 out of 257 genes, 1.2%	27 out of 10184 genes, 0.3%	0.0297275
dioxygenase activity (GO:0051213)	5 out of 257 genes, 1.9%	69 out of 10184 genes, 0.7%	0.0298852
phospholipid transporter activity (GO:0005548)	2 out of 257 genes, 0.8%	12 out of 10184 genes, 0.1%	0.0354395
cation:cation antiporter activity (GO:0015491)	2 out of 257 genes, 0.8%	14 out of 10184 genes, 0.1%	0.0472806
Biological Process
Gene Ontology term	Cluster frequency	Genome frequency of use	Corrected P-value
generation of precursor metabolites and energy (GO:0006091)	18 out of 242 genes, 7.4%	301 out of 9656 genes, 3.1%	0.000558291
proton transport (GO:0015992)	7 out of 242 genes, 2.9%	74 out of 9656 genes, 0.8%	0.00245714
response to inorganic substance (GO:0010035)	23 out of 242 genes, 9.5%	492 out of 9656 genes, 5.1%	0.00289392
response to metal ion (GO:0010038)	21 out of 242 genes, 8.7%	448 out of 9656 genes, 4.6%	0.00423862
monovalent inorganic cation homeostasis (GO:0055067)	3 out of 242 genes, 1.2%	14 out of 9656 genes, 0.1%	0.00461195
aminoglycan catabolic process (GO:0006026)	2 out of 242 genes, 0.8%	5 out of 9656 genes, 0.1%	0.0059505
monovalent inorganic cation transport (GO:0015672)	8 out of 242 genes, 3.3%	109 out of 9656 genes, 1.1%	0.00598487
starch metabolic process (GO:0005982)	5 out of 242 genes, 2.1%	52 out of 9656 genes, 0.5%	0.00945461
hydrogen transport (GO:0006818)	7 out of 242 genes, 2.9%	95 out of 9656 genes, 1.0%	0.00970484
electron transport chain (GO:0022900)	5 out of 242 genes, 2.1%	59 out of 9656 genes, 0.6%	0.0158253
regulation of translational elongation (GO:0006448)	2 out of 242 genes, 0.8%	8 out of 9656 genes, 0.1%	0.0158532
carbon fixation (GO:0015977)	2 out of 242 genes, 0.8%	8 out of 9656 genes, 0.1%	0.0158532
aminoglycan metabolic process (GO:0006022)	2 out of 242 genes, 0.8%	8 out of 9656 genes, 0.1%	0.0158532
single-organism metabolic process (GO:0044710)	78 out of 242 genes, 32.2%	2509 out of 9656 genes, 26.0%	0.0164437
tetrapyrrole catabolic process (GO:0033015)	3 out of 242 genes, 1.2%	23 out of 9656 genes, 0.2%	0.0190148
porphyrin-containing compound catabolic process (GO:0006787)	3 out of 242 genes, 1.2%	23 out of 9656 genes, 0.2%	0.0190148
cofactor catabolic process (GO:0051187)	3 out of 242 genes, 1.2%	24 out of 9656 genes, 0.2%	0.0213376
pentose transport (GO:0015750)	1 out of 242 genes, 0.4%	1 out of 9656 genes, 0.01%	0.0250621
valine metabolic process (GO:0006573)	1 out of 242 genes, 0.4%	1 out of 9656 genes, 0.01%	0.0250621
pyrimidine nucleobase transport (GO:0015855)	1 out of 242 genes, 0.4%	1 out of 9656 genes, 0.01%	0.0250621
regulation of pH (GO:0006885)	1 out of 242 genes, 0.4%	1 out of 9656 genes, 0.01%	0.0250621
response to zinc ion (GO:0010043)	1 out of 242 genes, 0.4%	1 out of 9656 genes, 0.01%	0.0250621
regulation of cellular pH (GO:0030641)	1 out of 242 genes, 0.4%	1 out of 9656 genes, 0.01%	0.0250621
nucleosome organization (GO:0034728)	4 out of 242 genes, 1.7%	46 out of 9656 genes, 0.5%	0.0275967
protein-DNA complex subunit organization (GO:0071824)	4 out of 242 genes, 1.7%	47 out of 9656 genes, 0.5%	0.0295897
lipid localization (GO:0010876)	4 out of 242 genes, 1.7%	47 out of 9656 genes, 0.5%	0.0295897
phospholipid transport (GO:0015914)	2 out of 242 genes, 0.8%	12 out of 9656 genes, 0.1%	0.0349882
carbohydrate catabolic process (GO:0016052)	5 out of 242 genes, 2.1%	75 out of 9656 genes, 0.8%	0.0396751
sodium ion transport (GO:0006814)	2 out of 242 genes, 0.8%	13 out of 9656 genes, 0.1%	0.0406785
disaccharide metabolic process (GO:0005984)	5 out of 242 genes, 2.1%	77 out of 9656 genes, 0.8%	0.043657
cation transport (GO:0006812)	15 out of 242 genes, 6.2%	368 out of 9656 genes, 3.8%	0.0436631
oligosaccharide metabolic process (GO:0009311)	5 out of 242 genes, 2.1%	78 out of 9656 genes, 0.8%	0.0457349
regulation of cellular biosynthetic process (GO:0031326)	5 out of 242 genes, 2.1%	78 out of 9656 genes, 0.8%	0.0457349
flavonoid metabolic process (GO:0009812)	4 out of 242 genes, 1.7%	54 out of 9656 genes, 0.6%	0.045885
ion homeostasis (GO:0050801)	6 out of 242 genes, 2.5%	105 out of 9656 genes, 1.1%	0.048156
DNA-templated transcription, elongation (GO:0006354)	1 out of 242 genes, 0.4%	2 out of 9656 genes, 0.02%	0.0494987
cellular monovalent inorganic cation homeostasis (GO:0030004)	1 out of 242 genes, 0.4%	2 out of 9656 genes, 0.02%	0.0494987
tricyclic triterpenoid metabolic process (GO:0010683)	1 out of 242 genes, 0.4%	2 out of 9656 genes, 0.02%	0.0494987
ureide metabolic process (GO:0010135)	1 out of 242 genes, 0.4%	2 out of 9656 genes, 0.02%	0.0494987
amino sugar metabolic process (GO:0006040)	1 out of 242 genes, 0.4%	2 out of 9656 genes, 0.02%	0.0494987
