# Supplementary material for: Transcriptomic and Hormonal Analyses Reveal that YUC-Mediated Auxin Biogenesis Is Involved in Shoot Regeneration from Rhizome in Cymbidium
Source: Front Plant Sci. 2017 Oct 27;8:1866. doi: 10.3389/fpls.2017.01866 (PMC5664085; doi:10.3389/fpls.2017.01866)
Supplement: Supplementary file 5 [file Table_5.xlsx]

## Sheet: CXF-CK vs CSQ-CK
TABLE S5 | List of auxin-related DEGs in three pairwise comparisons between CXF and CSQ.
Gene_Family_in_Figure4	GeneID	Gene_length	CXF-CK-RPKM	CSQ-CK-RPKM	log2 Ratio(CSQ-CK/CXF-CK)	Up-Down-Regulation(CSQ-CK/CXF-CK)	P-value	FDR	Description	Pathway	GO Component	GO Function	GO Process
REV	Unigene0017771	1329	9.70281	4.84179	-1.00286	Down	9.86e-13	1.64e-11	class III homeobox-leucine zipper protein [Asparagus asparagoides]	-	GO:0043231//intracellular membrane-bounded organelle	GO:0001071//nucleic acid binding transcription factor activity;GO:0003677//DNA binding	GO:0009933//meristem structural organization;GO:0009943//adaxial/abaxial axis specification;GO:0009799//specification of symmetry;GO:0003006//developmental process involved in reproduction;GO:0006351//transcription, DNA-templated;GO:0009790//embryo development
PLT3	Unigene0027677	2753	3.47751	1.64792	-1.07741	Down	7.46e-11	9.81e-10	AP2-3 [Erycina pusilla]	-	GO:0043231//intracellular membrane-bounded organelle	GO:0003676//nucleic acid binding;GO:0001071//nucleic acid binding transcription factor activity	GO:0006351//transcription, DNA-templated
IDD14	Unigene0039574	1474	2.12081	0.816568	-1.37697	Down	7.34e-06	5.66e-05	C2H2-like zinc finger protein [Theobroma cacao]	-	GO:0043231//intracellular membrane-bounded organelle	GO:0005488//binding	-
PIN	Unigene0031709	2958	18.2433	5.2115	-1.8076	Down	1.29e-115	8.49e-114	Os06g0232300 [Oryza sativa Japonica Group]	-	GO:0005618//cell wall;GO:0043234//protein complex;GO:0031224//intrinsic component of membrane;GO:0005911//cell-cell junction;GO:0016323//basolateral plasma membrane;GO:0044424	-	GO:0060918//auxin transport;GO:0003002//regionalization;GO:0048364//root development;GO:0009965//leaf morphogenesis;GO:0009606//tropism;GO:0009755//hormone-mediated signaling pathway;GO:0009793//embryo development ending in seed dormancy
GH3	Unigene0050511	1067	3.91857	0.216931	-4.17502	Down	1.18e-22	3.25e-21	GH3 homolog [Arabidopsis thaliana]	ko04075//Plant hormone signal transduction	-	GO:0016881//acid-amino acid ligase activity	GO:0048878//chemical homeostasis;GO:0009725//response to hormone
GH3	Unigene0050513	830	1.69486	0.11155	-3.9254	Down	4.84e-08	4.87e-07	GH3 family protein [Populus trichocarpa]	ko04075//Plant hormone signal transduction	GO:0044424	GO:0016881//acid-amino acid ligase activity	GO:0014070//response to organic cyclic compound;GO:0009725//response to hormone
AUX/IAA	Unigene0020908	1357	7.31413	3.3432	-1.12945	Down	5.71e-12	8.46e-11	IAA9 [Musa acuminata AAA Group]	-	-	-	GO:0009987//cellular process
AUX/IAA	Unigene0030192	1063	3.05108	0.479045	-2.67109	Down	1.6e-12	2.58e-11	Os08g0109400 [Oryza sativa Japonica Group]	-	-	-	-

## Sheet: CXF-SIM-1 vs CSQ-SIM-1
TABLE S5 | List of auxin-related DEGs in three pairwise comparisons between CXF and CSQ.
Gene_Family_in_Figure4	GeneID	Gene_length	CXF-SIM-1-RPKM	CSQ-SIM-1-RPKM	log2 Ratio(CSQ-SIM-1/CXF-SIM-1)	Up-Down-Regulation(CSQ-SIM-1/CXF-SIM-1)	P-value	FDR	Description	Pathway	GO Component	GO Function	GO Process
IDD14	Unigene0039574	1474	3.16264	1.42257	-1.15263	Down	1.38118e-07	1.5276e-06	C2H2-like zinc finger protein [Theobroma cacao]	-	GO:0043231//intracellular membrane-bounded organelle	GO:0005488//binding	-
YUC	Unigene0036105	898	2.05032	0.518898	-1.98233	Down	8.42276e-07	8.38973e-06	Flavin-binding monooxygenase family protein [Theobroma cacao]	ko00380//Tryptophan metabolism	-	-	-
ABCB	Unigene0058835	1571	0.822882	2.03388	1.30548	Up	2.21728e-06	2.09045e-05	PREDICTED: ABC transporter B family member 21-like isoform X1 [Cicer arietinum]	-	GO:0005911//cell-cell junction;GO:0043231//intracellular membrane-bounded organelle;GO:0031224//intrinsic component of membrane;GO:0005886//plasma membrane	GO:0032550;GO:0015562//efflux transmembrane transporter activity;GO:0080161//auxin transmembrane transporter activity;GO:0042626//ATPase activity, coupled to transmembrane movement of substances	GO:0015893//drug transport;GO:0009734//auxin-activated signaling pathway;GO:0009606//tropism;GO:0009926//auxin polar transport;GO:0009154//purine ribonucleotide catabolic process;GO:0048588//developmental cell growth
PIN	Unigene0031709	2958	11.8397	25.1934	1.08942	Up	5.9197e-13	1.2326e-11	Os06g0232300 [Oryza sativa Japonica Group]	-	GO:0005618//cell wall;GO:0043234//protein complex;GO:0031224//intrinsic component of membrane;GO:0005911//cell-cell junction;GO:0016323//basolateral plasma membrane;GO:0044424	-	GO:0060918//auxin transport;GO:0003002//regionalization;GO:0048364//root development;GO:0009965//leaf morphogenesis;GO:0009606//tropism;GO:0009755//hormone-mediated signaling pathway;GO:0009793//embryo development ending in seed dormancy
AUX1/LAX	Unigene0037236	995	19.6461	46.9984	1.25837	Up	0	0	auxin influx carrier, partial [Malus domestica]	ko04075//Plant hormone signal transduction	-	-	-
AUX1/LAX	Unigene0037237	322	7.66451	15.7115	1.03556	Up	6.77716e-07	6.886e-06	PREDICTED: auxin transporter-like protein 1-like [Cucumis sativus]	ko04075//Plant hormone signal transduction	-	-	-
GH3	Unigene0041924	2219	7.90898	44.0981	2.47915	Up	0	0	PREDICTED: probable indole-3-acetic acid-amido synthetase GH3.1-like [Setaria italica]	ko04075//Plant hormone signal transduction	GO:0009536//plastid	GO:0016881//acid-amino acid ligase activity	GO:0009314//response to radiation;GO:0009700//indole phytoalexin biosynthetic process;GO:0000902//cell morphogenesis;GO:0051173//positive regulation of nitrogen compound metabolic process;GO:0009755//hormone-mediated signaling pathway
GH3	Unigene0050511	1067	59.881	145.206	1.27793	Up	8.16902e-13	1.65624e-11	GH3 homolog [Arabidopsis thaliana]	ko04075//Plant hormone signal transduction	-	GO:0016881//acid-amino acid ligase activity	GO:0048878//chemical homeostasis;GO:0009725//response to hormone
GH3	Unigene0050512	762	16.5025	7.38179	-1.16064	Down	3.04954e-18	9.25306e-17	GH3.1 [Arabidopsis lyrata subsp. lyrata]	ko04075//Plant hormone signal transduction	GO:0044424	GO:0016881//acid-amino acid ligase activity	GO:0014070//response to organic cyclic compound;GO:0009314//response to radiation;GO:0009725//response to hormone
GH3	Unigene0050513	830	26.7611	82.9683	1.63242	Up	0	0	GH3 family protein [Populus trichocarpa]	ko04075//Plant hormone signal transduction	GO:0044424	GO:0016881//acid-amino acid ligase activity	GO:0014070//response to organic cyclic compound;GO:0009725//response to hormone
GH3	Unigene0050514	1359	26.635	9.82098	-1.43938	Down	1.62592e-68	1.00004e-66	PREDICTED: probable indole-3-acetic acid-amido synthetase GH3.8-like [Setaria italica]	ko04075//Plant hormone signal transduction	-	GO:0016881//acid-amino acid ligase activity	GO:0009725//response to hormone
ARF	Unigene0041986	941	1.08239	3.18334	1.55632	Up	1.75811e-07	1.91452e-06	PREDICTED: auxin response factor 13-like [Setaria italica]	-	-	-	GO:0010033//response to organic substance;GO:0048513//organ development;GO:0050789//regulation of biological process;GO:0009987//cellular process
ARF	Unigene0057057	4043	3.44942	6.98107	1.01709	Up	6.22168e-13	1.28909e-11	auxin response factor 29 [Zea mays]	ko04075//Plant hormone signal transduction	GO:0043231//intracellular membrane-bounded organelle	GO:0003677//DNA binding;GO:0005515//protein binding	GO:0006412//translation;GO:0009755//hormone-mediated signaling pathway;GO:0009791//post-embryonic development;GO:0048608//reproductive structure development;GO:0007389//pattern specification process;GO:0006351//transcription, DNA-templated;GO:0009790//embryo development

## Sheet: CXF-SIM-2 vs CSQ-SIM-2
TABLE S5 | List of auxin-related DEGs in three pairwise comparisons between CXF and CSQ.
Gene_Family_in_Figure4	GeneID	Gene_length	CXF-SIM-2-RPKM	CSQ-SIM-2-RPKM	log2 Ratio(CSQ-SIM-2/CXF-SIM-2)	Up-Down-Regulation(CSQ-SIM-2/CXF-SIM-2)	P-value	FDR	Description	Pathway	GO Component	GO Function	GO Process
PLT3	Unigene0029375	1518	6.43961	1.35674	-2.24683	Down	4.56286e-33	1.98978e-31	PREDICTED: AP2-like ethylene-responsive transcription factor AIL1-like [Glycine max]	-	-	-	-
PLT3	Unigene0027677	2753	21.573	9.38009	-1.20155	Down	2.38172e-80	1.66971e-78	AP2-3 [Erycina pusilla]	-	GO:0043231//intracellular membrane-bounded organelle	GO:0003676//nucleic acid binding;GO:0001071//nucleic acid binding transcription factor activity	GO:0006351//transcription, DNA-templated
IDD14	Unigene0039574	1474	10.7588	4.13798	-1.37852	Down	1.16922e-27	4.54836e-26	C2H2-like zinc finger protein [Theobroma cacao]	-	GO:0043231//intracellular membrane-bounded organelle	GO:0005488//binding	-
YUC	Unigene0001166	621	4.24675	1.27557	-1.73522	Down	1.80417e-07	1.79246e-06	flavin-containing monooxygenase YUCCA6 [Arabidopsis thaliana]	ko00380//Tryptophan metabolism	-	GO:0016709//oxidoreductase activity, acting on paired donors, with incorporation or reduction of molecular oxygen, NAD(P)H as one donor, and incorporation of one atom of oxygen;GO:0000166//nucleotide binding	-
YUC	Unigene0023422	1194	1.17799	2.58735	1.13515	Up	3.22088e-05	0.000236838	Flavin monooxygenase-like protein floozy [Theobroma cacao]	ko00380//Tryptophan metabolism	GO:0031981//nuclear lumen;GO:0009536//plastid;GO:0042175//nuclear outer membrane-endoplasmic reticulum membrane network;GO:0044431//Golgi apparatus part	GO:0000166//nucleotide binding;GO:0016709//oxidoreductase activity, acting on paired donors, with incorporation or reduction of molecular oxygen, NAD(P)H as one donor, and incorporation of one atom of oxygen;GO:0016831//carboxy-lyase activity	GO:0048831//regulation of shoot system development;GO:0009850//auxin metabolic process;GO:0009908//flower development;GO:0009653//anatomical structure morphogenesis;GO:0009793//embryo development ending in seed dormancy
YUC	Unigene0036105	898	2.31027	0.793893	-1.54104	Down	2.19874e-05	0.000165515	Flavin-binding monooxygenase family protein [Theobroma cacao]	ko00380//Tryptophan metabolism	-	-	-
AUX1/LAX	Unigene0037234	460	32.4112	67.5031	1.05846	Up	1.68754e-13	3.58267e-12	PREDICTED: auxin transporter-like protein 4-like [Glycine max]	ko04075//Plant hormone signal transduction	-	-	-
GH3	Unigene0050511	1067	28.1766	82.8877	1.55666	Up	0	0	GH3 homolog [Arabidopsis thaliana]	ko04075//Plant hormone signal transduction	-	GO:0016881//acid-amino acid ligase activity	GO:0048878//chemical homeostasis;GO:0009725//response to hormone
GH3	Unigene0050513	830	11.9046	44.0443	1.88743	Up	0	0	GH3 family protein [Populus trichocarpa]	ko04075//Plant hormone signal transduction	GO:0044424	GO:0016881//acid-amino acid ligase activity	GO:0014070//response to organic cyclic compound;GO:0009725//response to hormone
TIR1	Unigene0042992	2145	64.7525	31.7036	-1.03029	Down	3.44868e-145	2.92351e-143	PREDICTED: LOW QUALITY PROTEIN: protein TRANSPORT INHIBITOR RESPONSE 1-like [Glycine max]	ko04075//Plant hormone signal transduction	GO:0000152//nuclear ubiquitin ligase complex;GO:0031461//cullin-RING ubiquitin ligase complex	GO:0042562//hormone binding;GO:0043168//anion binding;GO:0019787//small conjugating protein ligase activity	GO:0009755//hormone-mediated signaling pathway;GO:0009617//response to bacterium;GO:0009886//post-embryonic morphogenesis;GO:0009555//pollen development;GO:0032446//protein modification by small protein conjugation;GO:0019941//modification-dependent protein catabolic process;GO:0048437//floral organ development;GO:0009267//cellular response to starvation;GO:0007623//circadian rhythm
AUX/IAA	Unigene0030192	1063	6.38426	3.16702	-1.01139	Down	2.55168e-08	2.7715e-07	Os08g0109400 [Oryza sativa Japonica Group]	-	-	-	-
